# Supplementary material for: Interaction of NF-κB and FOSL1 drives glioma stemness
Source: Cell Mol Life Sci. 2024 Jun 10;81(1):255. doi: 10.1007/s00018-024-05293-1 (PMC11335291; doi:10.1007/s00018-024-05293-1)
Supplement: Supplementary file 2 — Supplementary Material 2 [file 18_2024_5293_MOESM2_ESM.xlsx]

## Sheet: POSITIVE REGULATION OF NF_KAPPA
NAME	PROBE	DESCRIPTION<br>(from dataset)
row_0	TNFRSF8(ENSG00000120949)	ENSG00000120949
row_1	PRKCQ(ENSG00000065675)	ENSG00000065675
row_2	ADAM8(ENSG00000151651)	ENSG00000151651
row_3	PRKCH(ENSG00000027075)	ENSG00000027075
row_4	RIPK4(ENSG00000183421)	ENSG00000183421
row_5	NLRC4(ENSG00000091106)	ENSG00000091106
row_6	CARD14(ENSG00000141527)	ENSG00000141527
row_7	IL18R1(ENSG00000115604)	ENSG00000115604
row_8	UBE2V1(ENSG00000244687)	ENSG00000244687
row_9	EDA(ENSG00000158813)	ENSG00000158813
row_10	NOD2(ENSG00000167207)	ENSG00000167207
row_11	CARD11(ENSG00000198286)	ENSG00000198286
row_12	CD36(ENSG00000135218)	ENSG00000135218
row_13	MID2(ENSG00000080561)	ENSG00000080561
row_14	TRIM52(ENSG00000183718)	ENSG00000183718
row_15	IRAK2(ENSG00000134070)	ENSG00000134070
row_16	BCL10(ENSG00000142867)	ENSG00000142867
row_17	WNT5A(ENSG00000114251)	ENSG00000114251
row_18	AR(ENSG00000169083)	ENSG00000169083
row_19	PRKD1(ENSG00000184304)	ENSG00000184304
row_20	IRAK4(ENSG00000198001)	ENSG00000198001
row_21	ARHGEF2(ENSG00000116584)	ENSG00000116584
row_22	HSPA1A(ENSG00000204389)	ENSG00000204389
row_23	BTK(ENSG00000010671)	ENSG00000010671
row_24	TRAF5(ENSG00000082512)	ENSG00000082512
row_25	CAMK2A(ENSG00000070808)	ENSG00000070808
row_26	PRKCI(ENSG00000163558)	ENSG00000163558
row_27	APP(ENSG00000142192)	ENSG00000142192
row_28	CTH(ENSG00000116761)	ENSG00000116761
row_29	TRAPPC9(ENSG00000167632)	ENSG00000167632
row_30	AMH(ENSG00000104899)	ENSG00000104899
row_31	PSMA6(ENSG00000100902)	ENSG00000100902
row_32	TGFB1(ENSG00000105329)	ENSG00000105329
row_33	ERC1(ENSG00000082805)	ENSG00000082805
row_34	TRADD(ENSG00000102871)	ENSG00000102871
row_35	CFLAR(ENSG00000003402)	ENSG00000003402
row_36	IKBKB(ENSG00000104365)	ENSG00000104365
row_37	NTRK1(ENSG00000198400)	ENSG00000198400
row_38	CARM1(ENSG00000142453)	ENSG00000142453
row_39	TNFRSF11A(ENSG00000141655)	ENSG00000141655
row_40	ROR1(ENSG00000185483)	ENSG00000185483
row_41	MAP3K13(ENSG00000073803)	ENSG00000073803
row_42	CLOCK(ENSG00000134852)	ENSG00000134852
row_43	IRAK1(ENSG00000184216)	ENSG00000184216
row_44	DHX33(ENSG00000005100)	ENSG00000005100
row_45	TRIM8(ENSG00000171206)	ENSG00000171206
row_46	TAB1(ENSG00000100324)	ENSG00000100324
row_47	IL18(ENSG00000150782)	ENSG00000150782
row_48	MAP3K7(ENSG00000135341)	ENSG00000135341
row_49	TERF2IP(ENSG00000166848)	ENSG00000166848
row_50	AGER(ENSG00000204305)	ENSG00000204305
row_51	DHX9(ENSG00000135829)	ENSG00000135829
row_52	MTDH(ENSG00000147649)	ENSG00000147649
row_53	RPS6KA4(ENSG00000162302)	ENSG00000162302
row_54	PIDD1(ENSG00000177595)	ENSG00000177595
row_55	TIRAP(ENSG00000150455)	ENSG00000150455
row_56	TRIM32(ENSG00000119401)	ENSG00000119401
row_57	CLU(ENSG00000120885)	ENSG00000120885
row_58	NFKB1(ENSG00000109320)	ENSG00000109320
row_59	HSPA1B(ENSG00000204388)	ENSG00000204388
row_60	TRAF6(ENSG00000175104)	ENSG00000175104
row_61	TRAF2(ENSG00000127191)	ENSG00000127191
row_62	LRRFIP1(ENSG00000124831)	ENSG00000124831
row_63	PRKCZ(ENSG00000067606)	ENSG00000067606
row_64	SPHK1(ENSG00000176170)	ENSG00000176170
row_65	EDA2R(ENSG00000131080)	ENSG00000131080
row_66	RBCK1(ENSG00000125826)	ENSG00000125826
row_67	CD40(ENSG00000101017)	ENSG00000101017
row_68	TAB3(ENSG00000157625)	ENSG00000157625
row_69	CX3CL1(ENSG00000006210)	ENSG00000006210
row_70	TRIM62(ENSG00000116525)	ENSG00000116525
row_71	NFKB2(ENSG00000077150)	ENSG00000077150
row_72	TAB2(ENSG00000055208)	ENSG00000055208
row_73	RIPK1(ENSG00000137275)	ENSG00000137275
row_74	TRIM37(ENSG00000108395)	ENSG00000108395
row_75	RIPK2(ENSG00000104312)	ENSG00000104312
row_76	ZBTB7A(ENSG00000178951)	ENSG00000178951
row_77	CAT(ENSG00000121691)	ENSG00000121691
row_78	KRAS(ENSG00000133703)	ENSG00000133703
row_79	ITGB2(ENSG00000160255)	ENSG00000160255
row_80	MTPN(ENSG00000105887)	ENSG00000105887
row_81	MALT1(ENSG00000172175)	ENSG00000172175
row_82	AGT(ENSG00000135744)	ENSG00000135744
row_83	ICAM1(ENSG00000090339)	ENSG00000090339
row_84	UBC(ENSG00000150991)	ENSG00000150991
row_85	RNF25(ENSG00000163481)	ENSG00000163481
row_86	ALK(ENSG00000171094)	ENSG00000171094
row_87	CIB1(ENSG00000185043)	ENSG00000185043
row_88	RPS6KA5(ENSG00000100784)	ENSG00000100784
row_89	CHUK(ENSG00000213341)	ENSG00000213341
row_90	RAB7B(ENSG00000276600)	ENSG00000276600
row_91	FER(ENSG00000151422)	ENSG00000151422
row_92	TRIM25(ENSG00000121060)	ENSG00000121060
row_93	TRIM14(ENSG00000106785)	ENSG00000106785
row_94	NOD1(ENSG00000106100)	ENSG00000106100
row_95	TRIM5(ENSG00000132256)	ENSG00000132256
row_96	PRDX3(ENSG00000165672)	ENSG00000165672
row_97	IL1RAP(ENSG00000196083)	ENSG00000196083
row_98	TRIM13(ENSG00000204977)	ENSG00000204977
row_99	UBB(ENSG00000170315)	ENSG00000170315
row_100	RELA(ENSG00000173039)	ENSG00000173039
row_101	TNFSF18(ENSG00000120337)	ENSG00000120337
row_102	RNF31(ENSG00000092098)	ENSG00000092098
row_103	UBE2N(ENSG00000177889)	ENSG00000177889
row_104	DDRGK1(ENSG00000198171)	ENSG00000198171
row_105	TLR3(ENSG00000164342)	ENSG00000164342
row_106	RHEBL1(ENSG00000167550)	ENSG00000167550
row_107	MYD88(ENSG00000172936)	ENSG00000172936
row_108	TICAM1(ENSG00000127666)	ENSG00000127666
row_109	TRAF1(ENSG00000056558)	ENSG00000056558
row_110	LGALS9(ENSG00000168961)	ENSG00000168961
row_111	RPS3(ENSG00000149273)	ENSG00000149273
row_112	NPM1(ENSG00000181163)	ENSG00000181163
row_113	UBA52(ENSG00000221983)	ENSG00000221983
row_114	EIF2AK2(ENSG00000055332)	ENSG00000055332
row_115	TLR6(ENSG00000174130)	ENSG00000174130
row_116	IKBKG(ENSG00000269335)	ENSG00000269335
row_117	PRKD2(ENSG00000105287)	ENSG00000105287
row_118	RPS27A(ENSG00000143947)	ENSG00000143947
row_119	CARD16(ENSG00000204397)	ENSG00000204397
row_120	CAPN3(ENSG00000092529)	ENSG00000092529
row_121	GREM1(ENSG00000166923)	ENSG00000166923
row_122	TRIM22(ENSG00000132274)	ENSG00000132274
row_123	IL1B(ENSG00000125538)	ENSG00000125538
row_124	TLR4(ENSG00000136869)	ENSG00000136869
row_125	TRIM38(ENSG00000112343)	ENSG00000112343
row_126	PYCARD(ENSG00000103490)	ENSG00000103490
